# Supplementary material for: Pseudoperoxidase activity, conformational stability, and aggregation propensity of the His98Tyr myoglobin variant: implications for the onset of myoglobinopathy
Source: FEBS J. 2021 Nov 3;289(4):1105–17. doi: 10.1111/febs.16235 (PMC9298411; doi:10.1111/febs.16235)
Supplement: Supplementary file 1 — Fig S1. (A) Experimental (solid lines) and simulated (dashed lines) low‐temperature (10K) cw‐EPR spectra of 50 µm wt MB (black) and H98Y MB variant (red) in 1 × PBS buffer, pH 7.4. (B) Electronic circular dichroism spectra in the far‐UV region of 5 µm wt MB (black) and H98Y MB variant (red) in 5 mm phosphate buffer, pH 7.5. Fig S2. (A) Temperature induced unfolding of 5 µm wt MB (black) and 5 µm H98Y MB variant, followed by CD spectroscopy at 222 nm in 5 mm phosphate buffer, pH 7.5. (B) Thermogram obtained by differential scanning calorimetry of 10 µm wt MB (black) and H98Y MB (red). (C) T m values of both proteins (wt MB, black circles; H98Y MB, red circles) plotted against the measured pH value. Fig S3. (A) Representative spectral transitions from ferric wt MB and H98Y (black line) to the cyanide bound low‐spin heme protein (red line) after 60 s. (B) Binding constants k on, k off, and K D were derived from plotting k obs values from wt MB (gray circles) and H98Y MB (white squares) versus the cyanide concentration. Fig S4. Kinetics constants for the reaction with H2O2 at different pH. Fig S5. Cyclic voltammograms for wt MB (A) and the H98Y variant (B) immobilized onto a polycrystalline graphite electrode through embedment into hydrogel made of type A gelatin at increasing micromolar concentrations of H2O2. Fig S6. Lineweaver‐Burk plots for the electrocatalytic reduction of H2O2 by wt MB (black) and H98Y MB (red) adsorbed onto a polycrystalline graphite electrode through embedment into a hydrogel made of type A gelatin at T = 293 K and pH 7.4. [file FEBS-289-1105-s001.zip]

Archive with 1 entries (1 files):
- febs16235-sup-0001-FigS1-S6.pdf
